# Supplementary material for: Association between Exposure to Particulate Matter during Pregnancy and Multidimensional Development in School-Age Children: A Cross-Sectional Study in Italy
Source: Int J Environ Res Public Health. 2021 Nov 5;18(21):11648. doi: 10.3390/ijerph182111648 (PMC8582713; doi:10.3390/ijerph182111648)
Supplement: Supplementary file 1 [file ijerph-18-11648-s001.zip]

Archive with 1 entries (1 files):
- ijerph-1399617-supplementary.pdf
